# Supplementary material for: Applying the Modified Ten-Group Robson Classification in a Spanish Tertiary Hospital
Source: J Clin Med. 2023 Dec 31;13(1):252. doi: 10.3390/jcm13010252 (PMC10780088; doi:10.3390/jcm13010252)
Supplement: Supplementary file 1 [file jcm-13-00252-s001.zip]

Archive with 1 entries (1 files):
- jcm-2744267-supplementary.pdf
